# Supplementary material for: The ultrasound-guided selective nerve block in the upper arm: an approach of retaining the motor function in elbow
Source: BMC Anesthesiol. 2018 Oct 19;18:143. doi: 10.1186/s12871-018-0584-7 (PMC6195720; doi:10.1186/s12871-018-0584-7)
Supplement: Supplementary file 1 — Characteristics of Arm Group and Axillary Group (n = 12). This is the data about patients’ motor block scale and duration of motor blockade of the elbow and shoulder,the onset and the duration of sensory blockade (Musculocutaneous nerves; Radial nerve; Ulnar nerve; Medial antebrachial cutaneous nerves; Median nerve), patients’ satisfaction. (XLS 22 kb) [file 12871_2018_584_MOESM1_ESM.xls]

## Sheet: Sheet1
	Motor Block Scale of Elbow	Duration time of motor block in elbow（min）	Motor Block Scale of shoulder	Duration time of motor block in shoulder（min）	Duration time of sensory block（min）	Patients’ satisfaction	Musculocutaneous nerves onset time （min）	Median nerve onset time（min）	Radial nerve onset time（min）	Ulnar nerve onset time（min）	Medial antebrachial cutaneous nerves onset time（min）
Arm Group1	0	0	0	0	600	10	4	8	6	8	8
Arm Group2	0	0	0	0	540	10	6	10	10	10	10
Arm Group3	1	60	0	0	540	10	6	10	6	6	6
Arm Group4	0	0	0	0	540	10	4	10	8	10	10
Arm Group5	0	0	0	0	600	10	8	12	8	10	10
Arm Group6	0	0	0	0	540	10	6	10	6	10	10
Arm Group7	0	0	0	0	540	10	6	14	8	8	8
Arm Group8	0	0	0	0	540	10	6	10	6	10	8
Arm Group9	0	0	0	0	540	10	4	10	10	10	10
Arm Group10	0	0	0	0	540	10	6	10	8	8	10
Arm Group11	0	0	0	0	540	10	6	10	8	10	10
Arm Group12	0	0	0	0	720	10	6	10	8	10	8
Axillary Group1	2	300	0	0	480	8	14	10	10	12	10
Axillary Group2	2	540	0	0	600	8	10	10	10	10	10
Axillary Group3	2	570	0	0	600	8	12	10	8	8	12
Axillary Group4	2	720	0	0	780	8	10	12	12	10	10
Axillary Group5	2	840	0	0	840	9	10	14	8	10	10
Axillary Group6	2	480	0	0	960	5	10	10	10	12	10
Axillary Group7	2	780	0	0	600	8	10	20	14	20	20
Axillary Group8	2	420	0	0	600	8	12	12	10	16	10
Axillary Group9	2	930	0	0	540	7	16	18	10	12	10
Axillary Group10	2	600	0	0	600	8	10	12	10	10	10
Axillary Group11	2	600	0	0	540	8	10	10	8	10	10
Axillary Group12	2	720	0	0	480	6	10	12	12	12	10
